# Supplementary material for: Evaluating the burden of caregivers of patients with visual impairment: a multicenter pilot study in Italian visual rehabilitation centers
Source: Front Public Health. 2025 Jun 6;13:1530172. doi: 10.3389/fpubh.2025.1530172 (PMC12178843; doi:10.3389/fpubh.2025.1530172)
Supplement: Supplementary file 2 [file Table_2.xlsx]

## Sheet: Foglio1
CENTER	numero paziente	età CAREGIVER	i1	i2	i3	i4	i5	i6	i7	i8	i9	i10	i11	i12	i13	i14	i15	i16	i17	i18	i19	i20	i21	i22	i23	i24	ruolo	sesso	oregiorno	time-dependent	developmental	physical	social	emotional
Bari	1708	44	4	3	4	2	3	4	3	4	4	4	3	4	4	4	2	2	3	4	3	3	1	0	1	1	child	female	6	3.2	3.8	3.75	2.8	1.2
Bari	1876	54	3	2	2	1	1	0	0	0	0	0	1	1	1	1	0	0	0	1	0	0	0	0	0	0	child	female	6	1.8	0	1	0.2	0
Bari	2318	49	1	1	0	0	0	0	0	0	0	0	0	0	0	0	0	0	0	0	0	0	0	0	0	0	child	female		0.4	0	0	0	0
Bari	2337	46	3	3	2	3	2	3	2	3	2	3	3	2	2	3	1	0	0	1	1	1		0	1	2	child	female	24	2.6	2.6	2.5	0.6	1
Bari	2338	55	1	0	0	0	0	0	0	0	0	0	0	0	0	0	0	0	0	0	0	0	0	0	0	0	child	female	2	0.2	0	0	0	0
Bari	2352	50	3	3	3	3	3		2	2	1	1	0	1	1	1	0	0	0	0	0	0	0	0	0	0	child	female	13	3	1.5	0.75	0	0
Bari	2362	60	4	4	3	3	3	3	4	3	4	3	3	3	3	4	3	0	0	2	1	1	0	0	0	2	other	female	24	3.4	3.4	3.25	1.2	0.6
Bari	2363	55	1	0	0	1	0	1	0	1	0	0	0	0	0	1	0	0	0	1	0	0	0	0	0	0	child	female	2	0.4	0.4	0.25	0.2	0
Bari	2379	48	3	3	3	2	3	2	0	2	0	3	3	2	0	1	0	0	0	0	0	0	0	0	0	0	child	female	5	2.8	1.4	1.5	0	0
Bari	2392	51	3	4	4	4	4	0	0	4	0	4	1	0	0	0	0	4	0	0	0	0	0	0	0	0	child	female	10	3.8	1.6	0.25	0.8	0
Bari	2399	42	3	2	2	3	1	1	3	2	2	2	0	0	1	1	1	0	1	1	1	1	1	0	0	1	child	male	3	2.2	2	0.5	0.8	0.6
Bari	2417	62	3	2	2	0	1	0	0	0	0	0	0	0	0	0	0	0	0	0	0	0	0	0	0	0	child	male	3	1.6	0	0	0	0
Firenze	2721	53	3	4		0	0	0	0	0	0	0	0	0	1	0	0	0	0	0	0	0	0	0	0	0	carer	female	6	1.75	0	0.25	0	0
Firenze	2722	49	3	2	1	0	1	1	1	1	1	1	1	4	3	4	1	1	1	0	0	2	0	1	0	1	child	male	1	1.4	1	3	0.6	0.8
Firenze	2725	56	3	0	1	0	0	0	0	0	0	0	0	0	0	0	0	0	0	0	0	0	0	0	0	0	carer		1	0.8	0	0	0	0
Firenze	2743	51	3	1	1	0	0	0	0	0	0	0	0	0	0	0	0	0	0	0	0	0	0	0	0	0	child	male	3	1	0	0	0	0
Firenze	2748	54	3	3	3	2	3	4	4	4	4	2	2	2	3	4	0	0	0	2	0	0	0	2	0	4	child	male	6	2.8	3.6	2.75	0.4	1.2
Firenze	2749	58	3	4	4	4	4	4	4	4	4	0	2	2	4	3	2	3	4	0	1	3	1	2	1	3	child	female	4	3.8	3.2	2.75	2	2
Firenze	2761	61	3	1	0	0	0	0	0	0	0	1	0	0	0	0	1	2	2	0	0	0	0	0	0	0	parent		3	0.8	0.2	0	1	0
Firenze	2774	43	3	4	3	0	0	3	0	4	4	4	3	3	3	4	0	0	0	3	0	0	0	0	0	0	child	female	6	2	3	3.25	0.6	0
Firenze	2776	62	3	2	2	2	1	1	1	1	2	2	1	2	1	1	1	1	1	1	1	1	1	1	1	1	other	female	2	2	1.4	1.25	1	1
Firenze	2808	58	3	2	0	0	2	0	0	1	1	1	0	1	1	2	0	1	0	1	0	0	0	0	0	0	child	male	3	1.4	0.6	1	0.4	0
Firenze	2809	54	3	4	4	4	4	3	1	4	1	3	2	2	2	4	3	2	2	1	0	0	0	0	0	4	child	female	10	3.8	2.4	2.5	1.6	0.8
Firenze	2824	51	3	0	0	0	0	0	0	0	0	0	0	0	0	0	0	0	0	0	0	0	0	0	0	0	child	male	0	0.6	0	0	0	0
Firenze	3050	55	3	2	2	1	0	1	3	2	2	2	1	0	0	1	0	0	0	0	0	0	0	0	0	0	child	female	6	1.6	2	0.5	0	0
Firenze	3051	54	3	3	3	3	1	3	3	4	2	3	3	3	2	3	3	2	1	3	2	0	0	0	0	2	child	male	2	2.6	3	2.75	2.2	0.4
Firenze	3052	60	3	3	2	3	2	1	1	1	1	1	0	0	0	0	1	1	1	0	1	1	1	1	0	1	child	female	5	2.6	1	0	0.8	0.8
Firenze	3056	51	3	2	2	0	1	1	2	2	2	2	2	1	2	2	0	0	0	1	0	0	0	0	0	0	child	male	2	1.6	1.8	1.75	0.2	0
Gemelli	2667	50	3	3	2	0	0	0	0	0	0	0	0	0	0	0	0	0	0	0	0	0	0	0	0	0	partner	male	4	1.6	0	0	0	0
Gemelli	2739	55	3	2	1	3	0	0	0	0	0	0	0	0	0	1	0	0	0	0	0	0	0	0	0	0	child	female	4	1.8	0	0.25	0	0
Gemelli	2740	65	3	3	2	1	0	0	0	1	0	0	0	0	0	1	0	0	0	0	0	0	0	0	0	0	partner	female	4	1.8	0.2	0.25	0	0
Gemelli	2741	63	3	2	2	2	0	0	0	0	0	0	0	0	0	2	0	0	0	0	0	0	0	0	0	0	partner	female	6	1.8	0	0.5	0	0
Gemelli	2856	58	3	1	1	0	0	0	0	0	0	0	0	0	0	1	0	0	0	0	0	0	0	0	0	0	partner	female	6	1	0	0.25	0	0
Gemelli	2865	58	3	3	1	0	2	1	0	2	1	1	2	1	1	1	0	1	0	0	0	0	0	0	0	1	partner	female	5	1.8	1	1.25	0.2	0.2
Gemelli	2866	54	3	2	3	1	1	1	1	1	1	2	1	1	0	1	0	0	1	0	0	0	0	0	0	1	partner	female	5	2	1.2	0.75	0.2	0.2
Gemelli	2867	66	3	3	3	2	2	1	0	4	2	4	4	1	2	3	0	0	0	0	0	0	0	0	0	1	partner	male	6	2.6	2.2	2.5	0	0.2
Gemelli	2868	53	3	1	0	0	0	0	0	0	0	0	0	0	0	0	0	0	2	0	0	0	0	0	0	0	parent	male	6	0.8	0	0	0.4	0
Gemelli	2869	44	3	1	0	0	0	0	1	1	0	0	0	0	1	1	0	1	1	0	0	0	0	0	0	1	parent	female	3	0.8	0.4	0.5	0.4	0.2
Tor Vergata	2084	54	3	3	3	1	0	0	0	1	0	0	1	1	1	1	1	1	0	0	1	1	1	1	0	1	child	male	24	2	0.2	1	0.6	0.8
Tor Vergata	2355	54	3	2	1	1	0	0	0	1	0	0	0	0	0	1	1	4	0	0	4	0	0	0	0	0	child	female	10	1.4	0.2	0.25	1.8	0
Tor Vergata	2358	54	3	1	3	1	1	0	0	1	0	0	0	1	2	1	0	0	0	0	3	0	0	0	0	1	child	female	3	1.8	0.2	1	0.6	0.2
Tor Vergata	2365	54	3	1	0	0	0	0	0	0	0	0	0	0	0	1	1	1	1	1	1	0	0	0	0	1	child	female	2	0.8	0	0.25	1	0.2
Tor Vergata	2371	54	3	3	3	2	2	2	2	2	2	2	2	1	1	1	0	0	0	1	0	0	0	0	0	0	child	female	2	2.6	2	1.25	0.2	0
Tor Vergata	2396	54	3	2	2	1	0	0	0	1	0	0	1	0	0	1	0	0	0	1	1	0	0	0	0	0	child	female	1	1.6	0.2	0.5	0.4	0
Tor Vergata	2411		3	3	1	2	2	1	1	1	1	1	1	1	1	1	2	2	0	0	0	0	0	0	0	0		male	3	2.2	1	1	0.8	0
Tor Vergata	2416	54	3	4	3	4	3	4	4	3	3	4	4	4	3	4	4	3	1	3	2	0	0	1	0	2	child	female	3	3.4	3.6	3.75	2.6	0.6
Tor Vergata	2423	54	3	4	3	0	2	0	0	0	0	0	0	0	0	0	0	0	0	0	0	0	0	0	0	0	child	male	4	2.4	0	0	0	0
Tor Vergata	2503	72	3	4	4	3	4	3	2	2	2	4	2	1	2	4	0	0	0	0	0	0	0	0	0	0	partner	female	24	3.6	2.6	2.25	0	0
